# Supplementary material for: Expression of Camelina WRINKLED1 Isoforms Rescue the Seed Phenotype of the Arabidopsis wri1 Mutant and Increase the Triacylglycerol Content in Tobacco Leaves
Source: Front Plant Sci. 2017 Jan 24;8:34. doi: 10.3389/fpls.2017.00034 (PMC5258696; doi:10.3389/fpls.2017.00034)
Supplement: Supplementary file 2 [file Data_Sheet_1.XLSX]

## Sheet: Table S1
Supplementary Table 1. Oligonucleotide sequences used in this study.
Purpose	Primer name	Sequence information
Gene Isolation & Transgenic Arabidopsis generation	WRI1_F	GGGTCTAGAATGAAGAAGCGCTTAACCACTTCCACTTGT
	WRI1_R	GGGGAGCTCTCAGACCAAATAGTTACAAGAAACCGAGGT
	NOS-T_R	CATCGCAAGACCGGCAACAGG
Transient expression	CsWRI1_F	TATGGATCCAATGAAGAGGCGC
	CsWRI1_R	CGCGAGCTCTCAGACAGAATAGTT
Subcellular localization	CsWRI1_YFP_F	GGCGAGCTCATGAAGAGGC
	CsWRI1_YFP_R	GCCCCGGGGACAGAATAGTT
RT-PCR/qRT-PCR	CsWRI1A_F	GCCAAACAAGAGATTGATGCG
	CsWRI1A_R	CCAAGCCAGCTCGTTGTCATT
	CsWRI1B_F	TGAAGCCAAACAAGAGATTGAAGC
	CsWRI1B_R	ATACTCGATGGGATTCTCATAAGG
	CsWRI1C_F	CGACCGCTTAAAGAAGAATGGC
	CsWRI1C_R	ACCGTCGCCTCTTCTTCTTTATTA
	CsACTIN11_F	ACAATTTCCCGCTCTGCTGTTGTG
	CsACTIN11_R	AGGGTTTCTCTCTTCCACATGCCA
	PI-PKβ1_F	AGTCACTATCGTCCTTCCG
	PI-PKβ1_R	CTGTACGATTGCTATTTCCTC
	BCCP2_F	GACCCGGTGAACCCCCT
	BCCP2_R	GTCAACGCTGACTGGTTTTCCAT
	EIF4A1_F	CCGTGGTTTCAAGGACCAGATC
	EIF4A1_R	GTCTGTGAGCCAATCAACCTTAC

## Sheet: Table S2
Supplementary Table 2. Genes of WRI1 in Camelina genome. 1) http://www.camelinadb.ca/, 2) http://camelinagenome.indiana.edu/cgi-bin/blast, 3) http://camelinagenomics.org/
	Number of genes	Locus/Gene IDs/isotigs/scaffolds
Camelina database I 1)	3	Csa09g064030, Csa06g028810, Csa04g040400
Seed transcriptome 2)	2	Isotig47281, Isotig47282
Camelina database II 3)	3	scaffold03798:36791-40771, scaffold00191:53979-58051, scaffold03651:14236-18543
This study	3	CsWRI1A (GenBank accession KY129795), CsWRI1B (GenBank accession KY129796), CsWRI1C (GenBank accession KY129797)

## Sheet: Table S3
Supplementary Table 3. Transcript levels of Csa06g028810 from Camelina eFP browser. Csa06g028810 showed higher indentity (~98%) with CsWRI1B. Camelina eFP browser: http://bar.utoronto.ca/efp_camelina/cgi-bin/efpWeb.cgi
Tissue	Expression Level	Standard Deviation	Samples
Germinating Seed	0.44	0.15	germinating_seed_1,germinating_seed_2,germinating_seed_3,
Cotyledon	1.24	0.54	cotyledon_1,cotyledon_2,cotyledon_3,
Young Leaf	0.85	0.13	young_leaf_1,young_leaf_2,young_leaf_3,
Senescing Leaf	0.95	0.05	senescing_leaf_1,senescing_leaf_2,senescing_leaf_3,
Root	1.55	0.11	root_1,root_2,root_3,
Stem	1.23	0.31	stem_1,stem_2,stem_3,
Buds	4.26	0.68	bud_1,bud_2,bud_3,
Flower	2.56	0.39	flower_1,flower_2,flower_3,
Early Seed Development	21.36	0.65	early_seed_development_1,early_seed_development_2,early_seed_development_3,
Early-mid Seed Development	21	3.47	early_mid_seed_development_1,early_mid_seed_development_2,early_mid_seed_development_3,
Late-mid Seed Development	4.54	0.67	late_mid_seed_development_1,late_mid_seed_development_2,late_mid_seed_development_3,
Late Seed Development	0.29	0.05	late_seed_development_1,late_seed_development_2,late_seed_development_3,

## Sheet: Table S4
Supplementary Table 4. Fatty acid contents from seeds of WT, wri1-3, and transgenic plants. Fatty acids were extracted from dry seeds of WT, wri1-3, and transgenic plants (T2) and determined by GC analysis. w-EV represents transgenic Arabidopsis of wri1-3 mutant introducing empty vector. The numbers indicate independent transgenic lines.
Lines	Total FAME (μg/seed)		Fatty acid composition (mol%)
			16:0		18:0		18:1		18:2		18:3		20:0		20:1		20:2		22:1
WT	6.1 ±	0.0498418	8.3 ±	0.0420927	2.9 ±	0.0118539	16.5 ±	0.0474657	30.3 ±	0.0361627	19.0 ±	0.0540031	1.8 ±	0.000163205	18.1 ±	0.0337356	1.6 ±	0.00499004	1.4 ±	0.00401142
wri1-3	1.7 ±	0.00530861	7.0 ±	0.0752237	1.9 ±	0.0186114	9.5 ±	0.0368298	26.1 ±	0.0653652	23.5 ±	0.0241963	3.3 ±	0.0238636	17.5 ±	0.0260872	3.7 ±	0.00914922	7.6 ±	0.0115051
w-EV	1.9 ±	0.0295355	7.1 ±	0.0303933	2.0 ±	0.0202706	9.2 ±	0.0478743	25.6 ±	0.11507	23.6 ±	0.177499	3.3 ±	0.0138728	17.3 ±	0.0218321	3.7 ±	0.0160149	8.2 ±	0.0737584
CsWRI1A #1	2.3 ±	0.0602349	6.6 ±	0.13427	2.7 ±	0.559555	9.0 ±	0.0517587	25.6 ±	0.193107	23.1 ±	0.0928725	3.8 ±	0.0274509	18.5 ±	0.218658	3.7 ±	0.0489079	7.0 ±	0.0923497
CsWRI1A #2	2.2 ±	0.00947627	6.8 ±	0.0367908	2.0 ±	0.036802	8.6 ±	0.0121001	24.2 ±	0.0706242	25.2 ±	0.0998441	3.7 ±	0.0266923	17.3 ±	0.00571584	3.9 ±	0.00250115	8.2 ±	0.0361395
CsWRI1A #3	3.5 ±	0.165498	6.8 ±	0.0268617	2.3 ±	0.0359491	10.5 ±	0.174322	25.7 ±	0.131526	22.4 ±	0.139651	3.5 ±	0.0391274	19.6 ±	0.140621	3.3 ±	0.0775542	6.0 ±	0.236995
CsWRI1A #4	2.1 ±	0.00905896	6.9 ±	0.0840224	2.0 ±	0.0326697	8.9 ±	0.0971198	25.1 ±	0.0577197	24.1 ±	0.155635	3.6 ±	0.0130998	17.6 ±	0.036884	3.8 ±	0.0170558	7.9 ±	0.119466
CsWRI1A #5	2.9 ±	0.0727021	6.7 ±	0.044907	2.1 ±	0.0233508	9.9 ±	0.0703511	25.9 ±	0.0402231	23.3 ±	0.0687568	3.3 ±	0.0324214	18.8 ±	0.0693026	3.5 ±	0.00762046	6.5 ±	0.0565856
CsWRI1A #6	2.1 ±	0.0353131	6.8 ±	0.0467194	1.8 ±	0.00480779	9.7 ±	0.0593711	26.6 ±	0.0770288	22.7 ±	0.0897289	3.2 ±	0.008557	17.6 ±	0.0240877	3.7 ±	0.00819428	8.0 ±	0.208129
CsWRI1A #7	2.5 ±	0.196175	6.8 ±	0.022759	2.0 ±	0.0940969	10.3 ±	0.325087	26.5 ±	0.0596676	22.1 ±	0.213337	3.2 ±	0.0106556	18.3 ±	0.368362	3.5 ±	0.102119	7.2 ±	0.514103
CsWRI1A #8	2.9 ±	0.0495777	6.7 ±	0.0598488	2.0 ±	0.0216263	10.1 ±	0.0659857	26.2 ±	0.0828683	22.4 ±	0.11909	3.3 ±	0.0332443	18.8 ±	0.0438317	3.5 ±	0.0100539	6.8 ±	0.0436691
CsWRI1A #9	3.5 ±	0.0152597	7.4 ±	0.131815	2.5 ±	0.0257131	11.9 ±	0.0856027	28.1 ±	0.119677	19.7 ±	0.178932	3.0 ±	0.0259362	20.1 ±	0.072056	2.8 ±	0.0286997	4.5 ±	0.0719416
CsWRI1A #10	4.8 ±	0.0323146	4.6 ±	2.23859	1.7 ±	0.833149	8.0 ±	3.88895	18.0 ±	8.75312	14.4 ±	6.99884	2.1 ±	1.01573	14.0 ±	6.77717	1.8 ±	0.856574	2.8 ±	1.34188
CsWRI1B #1	2.2 ±	0.0406786	6.6 ±	0.140831	2.3 ±	0.130091	8.5 ±	0.0504022	25.0 ±	0.148006	25.5 ±	0.0993945	3.7 ±	0.0250038	17.4 ±	0.123225	3.7 ±	0.0147095	7.3 ±	0.0287809
CsWRI1B #2	2.0 ±	0.0401757	7.0 ±	0.015009	2.0 ±	0.0110478	8.7 ±	0.0108675	25.1 ±	0.18196	25.1 ±	0.142012	3.4 ±	0.00812036	17.4 ±	0.0445937	3.7 ±	0.0110209	7.7 ±	0.05507
CsWRI1B #3	2.0 ±	0.0310794	7.0 ±	0.015009	2.0 ±	0.0110478	8.7 ±	0.0108675	25.1 ±	0.18196	25.1 ±	0.142012	3.4 ±	0.00812036	17.4 ±	0.0445937	3.7 ±	0.0110209	7.7 ±	0.05507
CsWRI1B #4	2.0 ±	0.0327031	6.7 ±	0.152454	2.1 ±	0.0183489	8.6 ±	0.051125	25.4 ±	0.135535	24.3 ±	0.129419	3.8 ±	0.0253985	17.5 ±	0.148125	3.9 ±	0.0257419	7.7 ±	0.0320643
CsWRI1B #5	2.7 ±	0.048879	6.8 ±	0.0705127	2.1 ±	0.0131247	9.6 ±	0.0472651	25.3 ±	0.0457831	23.5 ±	0.0212961	3.6 ±	0.00732335	18.6 ±	0.0716613	3.6 ±	0.0308401	6.9 ±	0.0718043
CsWRI1B #6	3.1 ±	0.0824842	6.7 ±	0.136766	2.3 ±	0.0379857	10.1 ±	0.125323	25.7 ±	0.0703895	22.8 ±	0.266148	3.5 ±	0.0109304	19.4 ±	0.23227	3.4 ±	0.0262317	6.1 ±	0.0798351
CsWRI1B #7	2.6 ±	0.0900636	6.8 ±	0.0577811	2.3 ±	0.0713115	9.7 ±	0.269413	25.3 ±	0.323618	23.2 ±	0.458956	3.6 ±	0.00891517	18.8 ±	0.10056	3.6 ±	0.0719801	6.6 ±	0.186077
CsWRI1B #8	2.6 ±	0.0518214	6.7 ±	0.0223745	2.1 ±	0.00925586	9.3 ±	0.0226151	25.3 ±	0.0729813	24.3 ±	0.0637125	3.6 ±	0.0162531	18.3 ±	0.0431896	3.6 ±	0.00684347	6.8 ±	0.0240109
CsWRI1B #9	2.8 ±	0.107949	6.7 ±	0.0358729	2.2 ±	0.0255089	9.7 ±	0.0468956	25.3 ±	0.0193442	23.9 ±	0.0620297	3.5 ±	0.0111441	18.8 ±	0.132176	3.5 ±	0.0301376	6.4 ±	0.115562
CsWRI1B #10	2.6 ±	0.041887	6.9 ±	0.0751353	2.1 ±	0.0120341	10.1 ±	0.0354407	25.6 ±	0.129611	23.3 ±	0.109307	3.3 ±	0.0190923	18.6 ±	0.0368358	3.5 ±	0.0271683	6.7 ±	0.0762312
CsWRI1C #1	3.1 ±	0.0687996	6.9 ±	0.0952101	2.1 ±	0.0229874	10.7 ±	0.158496	26.7 ±	0.0699794	20.7 ±	0.145338	3.3 ±	0.0154585	19.6 ±	0.137991	3.4 ±	0.030195	6.6 ±	0.111268
CsWRI1C #2	2.4 ±	0.0913867	7.0 ±	0.0601978	2.1 ±	0.0352898	9.3 ±	0.0193006	25.5 ±	0.173999	24.3 ±	0.175212	3.3 ±	0.0236647	18.6 ±	0.0746881	3.5 ±	0.0222712	6.4 ±	0.0902631
CsWRI1C #3	3.2 ±	0.112587	7.0 ±	0.096622	2.1 ±	0.0286416	10.9 ±	0.252404	26.8 ±	0.150533	20.6 ±	0.218398	3.3 ±	0.0449068	19.6 ±	0.184895	3.3 ±	0.0604104	6.4 ±	0.255833
CsWRI1C #4	3.0 ±	0.029779	6.7 ±	0.107432	2.0 ±	0.00957833	10.6 ±	0.130363	25.6 ±	0.130467	22.6 ±	0.19361	3.4 ±	0.0290734	18.4 ±	0.067057	3.6 ±	0.0296856	7.2 ±	0.0683216
CsWRI1C #5	3.2 ±	0.123831	7.0 ±	0.0188459	2.3 ±	0.0192018	10.7 ±	0.0503951	27.4 ±	0.141488	21.6 ±	0.16546	3.1 ±	0.0108835	19.7 ±	0.0507254	3.1 ±	0.00623108	5.3 ±	0.0598101
CsWRI1C #6	3.7 ±	0.068652	6.7 ±	0.0771534	2.7 ±	0.0230053	11.0 ±	0.0470442	26.5 ±	0.0372465	21.3 ±	0.10247	3.6 ±	0.0359095	20.0 ±	0.0251701	3.1 ±	0.0151593	5.2 ±	0.0451131
CsWRI1C #7	3.9 ±	0.0645743	6.4 ±	0.0960539	2.2 ±	0.00514466	10.2 ±	0.0807566	24.9 ±	0.0717284	24.1 ±	0.0995376	3.6 ±	0.0247738	18.5 ±	0.0578105	3.5 ±	0.0460009	6.7 ±	0.0811443
CsWRI1C #8	2.4 ±	0.0140343	6.8 ±	0.0642799	2.2 ±	0.01585	10.1 ±	0.0154647	26.1 ±	0.0843139	22.8 ±	0.0664612	3.3 ±	0.0144366	18.9 ±	0.0363495	3.3 ±	0.00439045	6.4 ±	0.0318554
CsWRI1C #9	2.7 ±	0.100166	6.8 ±	0.0850982	2.0 ±	0.0162023	10.2 ±	0.082439	25.8 ±	0.0695656	22.7 ±	0.0556099	3.4 ±	0.0142815	18.5 ±	0.117713	3.6 ±	0.0297427	7.0 ±	0.123301

## Sheet: Table S5
Supplementary Table 5. Rescue of the wrinkled phenotype from seeds of WT, wri1-3, and transgenic plants. The table is showed morphology of dry seeds from WT, wri1-3, and transgenic lines (T2). w-EV represents transgenic Arabidopsis of wri1-3 mutant introducing empty vector. The numbers indicate independent transgenic lines.
Lines	Number of surface phenotype of seeds		Percentage of surface phenotype of seeds
	Wrinkled	Normal	Wrinkled	Normal
WT	3.09859	96.9014	3.09859	96.9014
wri1-3	90	10	90	10
w-EV	90.1288	9.87124	90.1288	9.87124
CsWRI1A #1	135	202	40.0593	59.9407
CsWRI1A #2	119	254	31.9035	68.0965
CsWRI1A #3	47	167	21.9626	78.0374
CsWRI1A #4	88	180	32.8358	67.1642
CsWRI1A #5	26	198	11.6071	88.3929
CsWRI1A #6	68	175	27.9835	72.0165
CsWRI1A #7	61	193	24.0157	75.9843
CsWRI1A #8	62	136	31.3131	68.6869
CsWRI1A #9	87	180	32.5843	67.4157
CsWRI1A #10	32	160	16.6667	83.3333
CsWRI1B #1	304	51	86	14
CsWRI1B #2	201	89	69	31
CsWRI1B #3	85	250	25.3731	74.6269
CsWRI1B #4	140	329	29.8507	70.1493
CsWRI1B #5	23	210	9.87124	90.1288
CsWRI1B #6	48	287	14.3284	85.6716
CsWRI1B #7	79	295	21.123	78.877
CsWRI1B #8	63	248	20.2572	79.7428
CsWRI1B #9	58	272	17.5758	82.4242
CsWRI1B #10	80	239	25.0784	74.9216
CsWRI1C #1	49	228	17.6895	82.3105
CsWRI1C #2	93	200	31.7406	68.2594
CsWRI1C #3	54	192	21.9512	78.0488
CsWRI1C #4	38	187	16.8889	83.1111
CsWRI1C #5	33	292	10.1538	89.8462
CsWRI1C #6	32	160	16.6667	83.3333
CsWRI1C #7	37	223	14.2308	85.7692
CsWRI1C #8	56	167	25.1121	74.8879
CsWRI1C #9	65	187	25.7937	74.2063
